# Supplementary material for: Genomic analysis of expressed sequence tags in American black bear Ursus americanus
Source: BMC Genomics. 2010 Mar 26;11:201. doi: 10.1186/1471-2164-11-201 (PMC2996962; doi:10.1186/1471-2164-11-201)
Supplement: Additional file 5 — Table S1. The complete list of 154 bear genes showing rapid evolution in bear lineage. [file 1471-2164-11-201-S5.XLS]

## Sheet: share_H1_big_four.txt
coverage	P value	ω0	ω1	Bear_gene_symbol	Dog_gene_name	Cow_gene_name	Human_gene_name
0.245171	8.55443e-07	0.0001	0.17	Bear1404_007_009_P17orf1	PRKCB1	KPCB_BOVIN	PRKCB1
0.237194	9.26555e-07	0.0001	999	Bear0664_007_004_L10orf2	TAOK3	TAOK3	TAOK3
0.196721	4.09273e-06	0.0075	1.0142	Bear2482_007_023_I17orf2	SRP72_CANFA	SRP72	SRP72
0.6256	5.54873e-05	0.0589	0.2746	Bear2114_Contig1orf1	KARS	NP_001029528.1	KARS
0.320127	0.000128047	0.0132	0.2416	Bear0955_02102004_000_005A_F7_F07_11orf2	RAD21	RAD21_BOVIN	RAD21
0.336898	0.000161299	0.0389	0.2759	Bear0958_Contig1orf2	TDRKH	XR_028483.1	TDRKH
0.581921	0.000227442	0.0362	0.1851	Bear0436_Contig1orf3	GNAO1	GNAO_BOVIN	GNAO1
0.86	0.0173	0.0177	0.1453	Bear1252_Contig1orf1	TNNI3_CANFA	TNNI3_BOVIN	TNNI3
0.229039	0.000434813	0.0163	0.3073	Bear2401_008_009_M18orf2	CORO1B	NP_001019681.1	CORO1B
0.421538	0.000468902	0.0591	999	Bear2333_011-007_I04orf1	FRZB	SFRP3_BOVIN	FRZB
0.29654	0.000512176	0.0172	0.6792	Bear2822_003_003D_G08orf1	GNL1	A5PJR9_BOVIN	GNL1
0.5727	0.00075422	0.1119	0.6179	Bear2174_008_016_P19orf2	NP_001003058.1	NP_001029809.1	SLC35A1
0.35473	0.000876985	0.065	0.3618	Bear1552_007_031_C24orf3	MRPL15	RM15_BOVIN	MRPL15
0.313531	0.00101247	0.0001	0.0587	Bear1167_05132004A_000_010A_H12_16orf2	SPARC	SPRC_BOVIN	SPARC
0.389764	0.001041	0.0358	0.3833	Bear2420_005_003_K18orf3	C16orf53	CP053_BOVIN	C16orf53
0.98419	0.00107587	0.1451	0.6491	Bear1169_Contig1orf2	PNPLA4	Q58DH4_BOVIN	PNPLA4
0.150571	0.00120965	0.0159	0.1715	Bear1340_Contig1orf1	RASIP1	RASIP1	RASIP1
0.987342	0.00142186	0.0001	0.4327	Bear0278_007_015_C02orf3	CDC42SE1	C42S1_BOVIN	CDC42SE1
0.696203	0.00142469	0.0383	0.2446	Bear2793_005_010_P23orf2	UBE2G1	A2VE20_BOVIN	UBE2G1
0.546419	0.00154429	0.0192	0.1857	Bear0266_03312004_000_007A_C11_05orf3	NCK1	NP_001069540.1	NCK1
0.26638	0.00162719	0.061	0.221	Bear1974_005_011_C05orf3	SRL	SRL	SRL
1	0.00166967	0.0268	0.4017	Bear0834_007-019B_G12_2006-10-19orf1	CNPY2	NP_001068735.1	CNPY2
0.597734	0.00178256	0.1055	0.3589	Bear1442_007_011_C17orf2	SLC25A14	NP_001039610.1	SLC25A14
0.263374	0.0018354	0.1792	0.6824	Bear2924_Contig1orf2	SH3RF2	A4IFR5_BOVIN	SH3RF2
0.306452	0.00192148	0.0001	0.0664	Bear2237_008-001C_A08_2006-11-08orf2	FANCG	TERA_BOVIN	FANCG
0.28169	0.00193824	0.0001	0.4007	Bear2091_011-008_N08orf2	STX5	STX5_BOVIN	STX5
0.188073	0.00194337	0.0001	999	Bear2585_007_013_I19orf3	RAB11B	RB11B_BOVIN	RAB11B
0.368421	0.00209891	0.0301	0.3419	Bear2204_05012004_000_009C_H07_15orf3	STAU2	A6QQT7_BOVIN	STAU2
0.249501	0.00235923	0.085	1.2735	Bear2615_005-014B_H07_2006-11-03orf3	DARS	SYDC_BOVIN	DARS
0.128055	0.00255432	0.0106	0.1269	Bear2427_008_003_P07orf3	AT1A1_CANFA	AT1A1_BOVIN	ATP1A1
0.215569	0.0025932	0.0001	999	Bear1832_005_009_L09orf3	CGGBP1	CGGBP1	CGGBP1
0.19845	0.00268393	0.0001	999	Bear2700_007_032_A07orf2	DYNC1I1	NP_001039981.1	DYNC1I1
0.335347	0.00309192	0.0129	0.4495	Bear1968_003_004B_B04orf3	RABGGTB	PGTB2_BOVIN	RABGGTB
0.370588	0.00312414	0.072	0.6233	Bear0000_007_004_K19orf2	SFXN5	NP_001069382.1	SFXN5
0.126899	0.0031756	0.0069	0.1088	Bear1919_05142004_000_010B_B05_03orf2	LRIG3	LRIG3	LRIG3
0.285714	0.00361942	0.0001	999	Bear1491_007_031_H19orf1	COPS7B	CSN7B_BOVIN	COPS7B
0.316667	0.00381667	0.0386	0.3565	Bear0916_Contig1orf3	C5orf14	C5orf14	C5orf14
0.195502	0.00382695	0.1731	2.3345	Bear2578_011-010_C20orf1	HPCL2	A5PJL6_BOVIN	HPCL2
0.171958	0.00410813	0.0126	0.1796	Bear2395_04282004_000_006B_E01_09orf3	C1orf107	A7YWC9_BOVIN	C1orf107
0.41994	0.00415958	0.0977	0.2729	Bear1820_007_004_G06orf2	HDC	DCHS_BOVIN	HDC
0.330612	0.00451668	0.0686	0.5811	Bear0471_Contig1orf1	OCIAD1	OCAD1_BOVIN	OCIAD1
0.331723	0.00508181	0.1135	0.4326	Bear2519_Contig1orf2	FBXL4	FBXL4_BOVIN	FBXL4
0.643791	0.0051445	0.0952	0.3	Bear0687_12162003_000_003_A6_A06_02orf2	EBNA1BP2	NP_001029589.1	EBNA1BP2
0.542553	0.00547412	0.0825	0.2567	Bear2507_Contig1orf2	C12orf10	MYG1_BOVIN	C12orf10
0.601449	0.0056366	0.1702	0.5329	Bear2799_Contig1orf3	MRPS27	RT27_BOVIN	MRPS27
0.122056	0.00570548	0.0304	243.986	Bear0294_009-001B_G04_2007-02-16orf3	EDC4	EDC4	EDC4
0.136	0.00592707	0.0265	999	Bear1355_007_026_M12orf3	SEC23IP	SEC23IP	SEC23IP
0.450766	0.00649172	0.2675	0.9665	Bear1746_05202004_001_011A_A09_01orf3	BAG4	Q1JPF8_BOVIN	BAG4
0.502041	0.00671219	0.0001	999	Bear0876_011-006_G23orf1	YWHAZ	1433Z_BOVIN	YWHAZ
0.220165	0.00699668	0.0001	0.0403	Bear1150_007_006_C01orf3	EFTUD2	U5S1_BOVIN	EFTUD2
0.276339	0.00770006	0.0001	52.8003	Bear2879_Contig1orf3	YTHDF2	YTHD2_BOVIN	YTHDF2
0.309942	0.0077059	0.0122	0.1415	Bear2099_04022004A_000_007D_B07_03orf1	TBC1D23	A1A4R6_BOVIN	TBC1D23
0.522892	0.0085192	0.0333	0.1606	Bear1119_003_002C_E10orf1	ENSCAFP00000018798	B3GN1_BOVIN	AP001107.5
0.2827	0.00907661	0.0984	0.2999	Bear1345_007_005_M19orf3	SH3KBP1	A4IF79_BOVIN	SH3KBP1
0.103972	0.00951753	0.051	0.8785	Bear0679_008_020_L11orf3	NVL	XR_027592.1	NVL
0.407895	0.00976983	0.0416	0.1902	Bear0351_Contig1orf2	SEC63	SEC63	SEC63
0.31773	0.00987817	0.0105	0.0902	Bear2454_Contig1orf3	STT3A	STT3A_BOVIN	STT3A
0.093212	0.0103241	0.0097	0.2082	Bear1038_008_021_H17orf3	EPHB4	EPHB4	EPHB4
0.294737	0.0107026	0.0141	0.0651	Bear0979_Contig1orf3	CLCN4	NP_001026927.1	CLCN4
0.188889	0.0107889	0.0029	0.0509	Bear2074_Contig1orf1	ZBTB17	ZBTB17	ZBTB17
1	0.0108689	0.0057	0.2114	Bear0658_Contig1orf1	TMED2	TMED2	TMED2
0.139058	0.0109156	0.1042	0.3518	Bear0840_04122004a_000-006D_H02_16orf1	TTC21B	A7MB60_BOVIN	TTC21B
0.994845	0.0118663	0.0136	0.1126	Bear2722_Contig1orf3	CSRP3	CSRP3_BOVIN	CSRP3
0.62963	0.0119866	0.0001	949.255	Bear0992_007_001_L07orf1	FKBP1B	FKB1B_BOVIN	FKBP1B
0.089354	0.0147885	0.0382	0.8873	Bear1097_008_006_B13orf2	MBTPS1	NP_001020501.1	MBTPS1
0.34957	0.0150317	0.0432	0.2536	Bear1547_05012004_000_009C_D01_07orf1	TSGA10	TSGA10	TSGA10
0.991525	0.0158359	0.1437	4.1561	Bear2564_Contig1orf3	CHCHD1	NP_001039949.1	CHCHD1
0.505263	0.0160476	0.032	0.1126	Bear2898_007_013_O20orf1	CNDP2	CNDP2_BOVIN	CNDP2
0.672783	0.0168109	0.0159	0.1468	Bear1069_005_006_I22orf3	VPS26A	VP26A_BOVIN	VPS26A
0.617747	0.0171651	0.0466	0.244	Bear1434_Contig1orf1	SC4MOL	A6H7G3_BOVIN	SC4MOL
0.249364	0.0172966	0.1731	0.5067	Bear1615_12162003a_000_004_B3_B03_03orf1	SUPV3L1	A6QP28_BOVIN	SUPV3L1
0.342466	0.0173327	0.0375	0.1768	Bear0209_008_030_H19orf2	KIAA0152	A6H797_BOVIN	KIAA0152
0.424107	0.0173861	0.0001	0.0155	Bear1545_Contig1orf1	TUBA1	TBA4A_BOVIN	TUBA1
0.962319	0.0185335	0.2261	0.5063	Bear2120_Contig1orf1	APOH_CANFA	APOH_BOVIN	APOH
0.245146	0.0189064	0.0001	0.1945	Bear2599_007_028_L04orf2	SUV39H1	SUV91_BOVIN	SUV39H1
0.15448	0.0190983	0.0001	0.0455	Bear1669_Contig1orf2	CSE1L	NP_001014933.1	CSE1L
0.136804	0.0192107	0.1771	0.5427	Bear2319_005-015D_A11_2006-10-26orf3	NHSL1	NHSL1	NHSL1
1	0.0192313	0.0781	0.7112	Bear0873_Contig1orf3	C1orf52	CA052_BOVIN	C1orf52
0.170868	0.0200119	0.0061	0.1328	Bear1570_008_013_K22orf2	XPO1	XPO1	XPO1
0.980769	0.0200734	0.0581	999	Bear0519_014-004_D03orf2	PPLA_CANFA	A4IFH6_BOVIN	PLN
0.309689	0.0202918	0.0982	0.5771	Bear2842_005-019C_E07_2006-12-01orf1	RARS2	SYRM_BOVIN	RARS2
0.925764	0.0208503	0.3014	0.9489	Bear0391_007_007_G01orf3	C19orf39	C19orf39	C19orf39
0.519886	0.0210785	0.1487	0.5626	Bear0559_Contig1orf2	AMBP	AMBP_BOVIN	AMBP
0.467128	0.021248	0.0062	0.1423	Bear1949_Contig1orf1	TXNL1	Q0II43_BOVIN	TXNL1
0.17667	0.0217713	0.0237	0.1043	Bear0801_012-001C_G12_2007-05-03orf3	ZC3H12C	ZC3H12C	ZC3H12C
0.226601	0.0225481	0.0379	0.3998	Bear1626_007_032_C07orf3	ENSCAFP00000014579	DPCD_BOVIN	RP11-529I10.4
0.370558	0.0227724	0.2162	0.7593	Bear0313_Contig1orf2	C1QTNF3	Q148I9_BOVIN	C1QTNF3
0.326353	0.023144	0.1322	0.6406	Bear1369_008_009_N10orf1	SQLE	A5D9A8_BOVIN	SQLE
0.450479	0.0235057	0.2404	999	Bear1137_008-001A_D08_2006-11-02orf2	DHRS1	NP_001039759.1	DHRS1
0.290816	0.0236121	0.0308	0.1993	Bear1237_008_010_O11orf2	RER1	RER1_BOVIN	RER1
0.1587	0.0236374	0.0171	0.3043	Bear2730_011-011_A18orf1	OGT	A6QQD9_BOVIN	OGT
0.859107	0.0243796	0.1271	0.3145	Bear2622_Contig1orf1	BPHL	NP_001039383.1	BPHL
0.16573	0.0244582	0.0001	0.1106	Bear0970_007_033_M17orf1	PCBP1	PCBP1_BOVIN	PCBP1
0.652459	0.0245096	0.1157	0.362	Bear2077_Contig1orf2	EIF2B1	EI2BA_BOVIN	EIF2B1
0.417722	0.0250112	0.0001	0.1009	Bear0755_008_002_K04orf2	GABPB2	GABP1_BOVIN	GABPB2
0.20347	0.0251141	0.0154	0.0868	Bear2166_UAhib_1529.y1_024orf1	SEC24B	SEC24B	SEC24B
0.442623	0.0251616	0.0934	0.8896	Bear2226_007_029_G17orf2	MFAP2	MFAP2_BOVIN	MFAP2
0.41092	0.0253463	0.0001	0.0533	Bear2646_008_007_K20orf3	ASNA1	A5PJI5_BOVIN	ASNA1
0.744755	0.0253569	0.1748	0.5212	Bear1448_01082004_000_001_B9_B09_03orf3	RNASEH1	NP_001039970.1	RNASEH1
0.469298	0.0255449	0.0205	0.4362	Bear1969_007_026_F07orf3	CLDN10	CLD10_BOVIN	CLDN10
0.180258	0.0257454	0.0001	0.2606	Bear1231_Contig1orf2	G3BP1	G3BP1_BOVIN	G3BP1
0.080946	0.0261375	0.0001	0.082	Bear1148_011-005_L02orf1	EIF4G1	XR_027916.1	EIF4G1
0.466387	0.0269092	0.0237	0.4213	Bear2167_007_013_D02orf1	SMNDC1	NP_001030414.1	SMNDC1
0.145258	0.0275261	0.4298	999	Bear0743_04122004a_000-006D_F08_12orf1	CCDC110	CCDC110	CCDC110
0.854286	0.0283047	0.0206	0.0802	Bear2452_Contig1orf1	YIPF3	NP_001069687.1	YIPF3
0.176357	0.0283946	0.2301	999	Bear0165_013-004_F22orf2	C9orf97	C9orf97	C9orf97
0.620879	0.0286214	0.0001	0.0501	Bear0771_Contig1orf2	Q28245_CANFA	Q3ZBY4_BOVIN	ALDOC
0.134266	0.0287391	0.0473	0.1675	Bear2777_81_A11orf1	FGD6	XR_028062.1	FGD6
0.823864	0.0288899	0.0099	0.191	Bear0241_011-016_F15orf3	DR1	NP_001039984.1	DR1
0.607527	0.0294763	0.0046	0.0415	Bear1805_005_007_G12orf1	H2AFY	NP_001039805.1	H2AFY
0.400794	0.0297342	0.1149	0.2784	Bear1473_005-001C_H03_2006-08-17orf3	MYOC_CANFA	MYOC_BOVIN	MYOC
0.200893	0.0299007	0.0001	0.1896	Bear0635_01082004A_000_002_E4_E04_10orf2	STRBP	STRBP_BOVIN	STRBP
0.574822	0.0305172	0.0646	0.3264	Bear0806_05202004A_000_011B_C06_06orf2	TES_CANFA	TES_BOVIN	TES
0.407932	0.0312437	0.0001	0.1711	Bear2812_008_008_J06orf2	BZW1	Q3T143_BOVIN	BZW1
0.313333	0.0316838	0.069	0.3361	Bear0468_008_011_N20orf1	ZNF277P	A3KN09_BOVIN	ZNF277P
0.79918	0.0318396	0.0236	999	Bear0776_Contig1orf1	C14orf166	NP_001030357.1	C14orf166
0.062336	0.0321829	0.0001	0.0359	Bear2693_008_012_I22orf3	PLXNA2	Q6PT96_BOVIN	PLXNA2
0.185682	0.0325081	0.0001	0.0499	Bear1249_007_007_B11orf1	ILF3	Q0V8D5_BOVIN	ILF3
0.270335	0.0325433	0.0001	0.064	Bear2869_007_030_O08orf2	AP3M2	AP3M2	AP3M2
0.320423	0.032714	0.216	1.1773	Bear2721_008_031_A21orf1	C2orf28	C2orf28	C2orf28
0.821839	0.0332884	0.0001	0.0682	Bear1474_007_012_I10orf2	RBM8A	RBM8A_BOVIN	RBM8A
0.129151	0.0333602	0.0001	0.3245	Bear1245_Contig1orf1	CSDE1	A5D7D3_BOVIN	CSDE1
0.776786	0.0345346	0.1347	0.3008	Bear1112_Contig1orf3	ZRANB2	A7YWH2_BOVIN	ZRANB2
0.266501	0.034918	0.1158	0.247	Bear1168_003_001A_G10orf3	CPT1C	CPT1C	CPT1C
0.297405	0.0352345	0.0804	0.8482	Bear0623_Contig1orf1	MPND	MPND	MPND
0.39207	0.0356916	0.0001	0.0288	Bear2207_Contig2orf2	PSMD2	PSMD2_BOVIN	PSMD2
0.396084	0.037088	0.1816	0.4771	Bear0600_Contig1orf3	SPARCL1	NP_001029474.1	SPARCL1
0.403651	0.0375523	0.0506	0.225	Bear0552_Contig1orf1	MLYCD	A5PJC5_BOVIN	MLYCD
0.354949	0.037925	0.2662	0.7322	Bear1646_UAhib_3421.y1_023orf3	O18844_CANFA	ACSM3	ACSM3
0.595318	0.0380473	0.017	0.213	Bear0445_Contig1orf2	PHB2	PHB2_BOVIN	PHB2
0.252809	0.0382823	0.0373	0.3176	Bear2428_005_009_A20orf3	P4HA1	P4HA1	P4HA1
0.168033	0.0389409	0.0001	0.0238	Bear2757_007_027_J19orf1	PIK3R1	P85A_BOVIN	PIK3R1
0.876364	0.0392409	0.0029	0.0374	Bear2072_Contig1orf3	POLR2C	RPB3_BOVIN	POLR2C
0.358491	0.0395053	0.1349	0.4069	Bear2162_Contig1orf3	LCMT1	LCMT1_BOVIN	LCMT1
0.058263	0.0404415	0.0404	999	Bear0719_011-005_J23orf1	ARFGEF2	ARFGEF2	ARFGEF2
0.390887	0.0409311	0.2351	0.6131	Bear0115_008_030_M16orf3	CPA3	CPA3	CPA3
0.239224	0.0409772	0.0001	0.0243	Bear1748_Contig1orf2	SBNO1	SBNO1	SBNO1
0.093245	0.0415581	0.0056	0.0588	Bear2366_04192004_000_006C_F03_11orf1	DOCK9	DOCK9	DOCK9
0.116788	0.0417415	0.022	0.9644	Bear0861_5222004_000_011D_H05_15orf3	PLK2	PLK2	PLK2
0.635468	0.0418222	0.0001	0.0231	Bear1284_Contig1orf2	PSMC5	PRS8_BOVIN	PSMC5
0.469957	0.0419917	0.2178	0.5273	Bear2509_007_005_I08orf2	POLD3	DPOD3_BOVIN	POLD3
0.438849	0.0419932	0.0557	0.2202	Bear1346_008_011_D18orf2	AGPAT2	Q1RMV6_BOVIN	AGPAT2
0.991597	0.0425748	0.0094	999	Bear1158_Contig1orf2	ATP6V1F	VATF_BOVIN	ATP6V1F
1	0.04281	0.011	0.1499	Bear0645_005-024D_A12_2006-12-16orf2	CISD2	CISD2_BOVIN	CISD2
0.76082	0.044402	0.0001	0.0119	Bear2865_Contig1orf1	PSMC3	Q3SZ81_BOVIN	PSMC3
0.449123	0.0450831	0.1337	0.5668	Bear2536_Contig1orf3	EAPP	NP_001069268.1	EAPP
0.075298	0.045716	0.0001	0.0768	Bear2323_04122004a_000-006D_E03_09orf1	ANKRD17	ANKRD17	ANKRD17
0.142157	0.0466175	0.0183	0.2363	Bear0338_007_019_D02orf1	NELL2	A6QR11_BOVIN	NELL2
0.435424	0.0473816	0.0714	0.3978	Bear1023_008_004_G12orf2	BNIP1	NP_001040004.1	BNIP1
0.218534	0.0476836	0.0932	0.347	Bear2683_Contig1orf1	AK7	AK7	AK7
0.261755	0.0484192	0.01	0.13	Bear1636_05142004_000_010B_F05_11orf2	DYNC1I2	DC1I2_BOVIN	DYNC1I2
0.095503	0.0486251	0.0001	0.0229	Bear0492_04302004_000_009B_C04_06orf1	PRPF8	XR_027872.1	PRPF8
0.349206	0.049569	0.0387	0.2106	Bear0546_007_004_O07orf3	CDK2AP2	CDKA2_BOVIN	CDK2AP2
0.249541	0.0497178	0.0001	0.0415	Bear2831_Contig1orf3	CCT3	TCPG_BOVIN	CCT3
The coverage of protein coding region of bear EST using human RefSeq sequence as reference.
p-value calculated from the LRT under chi-squared distribution with df = 1.
w1 is the Ka/Ks value of the bear lineage; w0 is the average Ka/Ks value in the rest of lineages.
